# Supplementary material for: First record of Biromiris from the Oriental region, with a new species from Philippines (Hemiptera, Heteroptera, Miridae, Phylinae)
Source: Zookeys. 2017 May 29;(677):89–95. doi: 10.3897/zookeys.677.11308 (PMC5538000; doi:10.3897/zookeys.677.11308)
Supplement: XML Treatment for Biromiris [file zookeys.677.11308-treatment1.xml]

<!DOCTYPE tp:taxon-treatment
  PUBLIC "-//TaxonX//DTD Taxonomic Treatment Publishing DTD v0 20100105//EN" "tax-treatment-NSO.dtd">
<tp:taxon-treatment xmlns:tp="http://www.plazi.org/taxpub"><tp:treatment-meta><kwd-group><label>Taxon classification</label><kwd><named-content xmlns:xlink="http://www.w3.org/1999/xlink" content-type="kingdom">Animalia</named-content></kwd><kwd><named-content xmlns:xlink="http://www.w3.org/1999/xlink" content-type="order">Hemiptera</named-content></kwd><kwd><named-content xmlns:xlink="http://www.w3.org/1999/xlink" content-type="family">Miridae</named-content></kwd></kwd-group><mixed-citation publication-type="journal"><person-group><name><surname>Duwal</surname><given-names>Ram Keshari</given-names></name><name><surname>Yasunaga</surname><given-names>Tomohide</given-names></name><name><surname>Hirowatari</surname><given-names>Toshiya</given-names></name></person-group><article-title>First record of <italic><tp:taxon-name><tp:taxon-name-part taxon-name-part-type="genus" reg="Biromiris">Biromiris</tp:taxon-name-part></tp:taxon-name></italic> from the Oriental region, with a new species from Philippines (<tp:taxon-name><tp:taxon-name-part taxon-name-part-type="order">Hemiptera</tp:taxon-name-part></tp:taxon-name>, <tp:taxon-name><tp:taxon-name-part taxon-name-part-type="suborder">Heteroptera</tp:taxon-name-part></tp:taxon-name>, <tp:taxon-name><tp:taxon-name-part taxon-name-part-type="family">Miridae</tp:taxon-name-part></tp:taxon-name>, <tp:taxon-name><tp:taxon-name-part taxon-name-part-type="subfamily">Phylinae</tp:taxon-name-part></tp:taxon-name>)</article-title><source>Zookeys</source><day>29</day><month>5</month><year>2017</year><volume>2017</volume><issue>677</issue><fpage>89</fpage><lpage>95</lpage><pub-id pub-id-type="doi">10.3897/zookeys.677.11308</pub-id></mixed-citation></tp:treatment-meta><tp:nomenclature><tp:taxon-name>
            <tp:taxon-name-part taxon-name-part-type="genus" reg="Biromiris">Biromiris</tp:taxon-name-part>
          </tp:taxon-name><tp:taxon-authority>Schuh, 1984</tp:taxon-authority><tp:nomenclature-citation-list><tp:nomenclature-citation><tp:taxon-name>
                <tp:taxon-name-part taxon-name-part-type="genus" reg="Biromiris">Biromiris</tp:taxon-name-part>
              </tp:taxon-name><comment>Schuh, 1984: 206, type species by original designation: <tp:taxon-name><tp:taxon-name-part taxon-name-part-type="genus" reg="Biromiris">Biromiris</tp:taxon-name-part> <tp:taxon-name-part taxon-name-part-type="species" reg="enarotadi">enarotadi</tp:taxon-name-part></tp:taxon-name><xref ref-type="bibr" rid="B3">Schuh 1984</xref>; <xref ref-type="bibr" rid="B4">Schuh 1995</xref>: 241 (cat.), 2002–2014 (<ext-link xmlns:xlink="http://www.w3.org/1999/xlink" xlink:type="simple" ext-link-type="uri" xlink:href="http://research.amnh.org/pbi/catalog/">http://research.amnh.org/pbi/catalog/</ext-link>), <xref ref-type="bibr" rid="B1">Menard and Schuh 2011</xref>: 74 (diag., re-descr.)</comment></tp:nomenclature-citation></tp:nomenclature-citation-list></tp:nomenclature><tp:treatment-sec sec-type="diagnosis" id="SECID0E5EAC"><title>Diagnosis.</title><p>Distinguished by carinate lateral margin of pronotum; transverse roll (or, double chin) gula; terete or slender antennal segments III &amp; IV; white dorsolateral area on metepisternum dorsal to scent gland; partial transverse fascia on anterior corium; and form of male genital structures. For detailed descriptions see <xref ref-type="bibr" rid="B3">Schuh (1984</xref>: 206) and <xref ref-type="bibr" rid="B1">Menard and Schuh (2011</xref>: 74).</p></tp:treatment-sec><tp:treatment-sec sec-type="distribution" id="SECID0EMFAC"><title>Distribution.</title><p>The Oriental to Australian regions across Wallacea.</p></tp:treatment-sec><tp:treatment-sec sec-type="key" id="SECID0ERFAC"><title>Key to identification of species of <italic><tp:taxon-name><tp:taxon-name-part taxon-name-part-type="genus" reg="Biromiris">Biromiris</tp:taxon-name-part></tp:taxon-name></italic></title><table-wrap content-type="key" position="anchor" orientation="portrait"><table id="TID0ESDAC" rules="all"><tbody><tr><td rowspan="1" colspan="1">1</td><td rowspan="1" colspan="1">Antennal segments III and IV terete</td><td rowspan="1" colspan="1">
                    <bold>4</bold>
                  </td></tr><tr><td rowspan="1" colspan="1">–</td><td rowspan="1" colspan="1">Antennal segments III and IV slender (or, linear)</td><td rowspan="1" colspan="1">
                    <bold>2</bold>
                  </td></tr><tr><td rowspan="1" colspan="1">2</td><td rowspan="1" colspan="1">Body distinctly small, shorter than 2.30 mm; entire procoxa pale, tinged with red on distal region; cuneus with small white spot at inner corner; Philippines (Palawan)</td><td rowspan="1" colspan="1">
                    <bold><italic><tp:taxon-name><tp:taxon-name-part taxon-name-part-type="genus" reg="Biromiris">B.</tp:taxon-name-part> <tp:taxon-name-part taxon-name-part-type="species" reg="tomokunii">tomokunii</tp:taxon-name-part></tp:taxon-name></italic> sp. n.</bold>
                  </td></tr><tr><td rowspan="1" colspan="1">–</td><td rowspan="1" colspan="1">Body size longer than 3.00 mm; procoxa dark reddish, with white distal margin; cuneus with wide white area on anterior margin</td><td rowspan="1" colspan="1">
                    <bold>3</bold>
                  </td></tr><tr><td rowspan="1" colspan="1">3</td><td rowspan="1" colspan="1">Body including ventral side basically chestnut; narrow vertex and pronotal carina; Australia (New South Wales)</td><td rowspan="1" colspan="1">
                    <bold><italic><tp:taxon-name><tp:taxon-name-part taxon-name-part-type="genus" reg="Biromiris">B.</tp:taxon-name-part> <tp:taxon-name-part taxon-name-part-type="species" reg="cassisi">cassisi</tp:taxon-name-part></tp:taxon-name></italic> Menard &amp; Schuh</bold>
                  </td></tr><!--PageBreak--><tr><td rowspan="1" colspan="1">–</td><td rowspan="1" colspan="1">Body including ventral side basically brown; wide vertex and broad pronotal carina; Australia (Queensland)</td><td rowspan="1" colspan="1">
                    <bold><italic><tp:taxon-name><tp:taxon-name-part taxon-name-part-type="genus" reg="Biromiris">B.</tp:taxon-name-part> <tp:taxon-name-part taxon-name-part-type="species" reg="binjour">binjour</tp:taxon-name-part></tp:taxon-name></italic> Menard &amp; Schuh</bold>
                  </td></tr><tr><td rowspan="1" colspan="1">4</td><td rowspan="1" colspan="1">Head, pronotum and scutellum orange brown or brown; antennal segment II entirely brown or basally golden</td><td rowspan="1" colspan="1">
                    <bold>5</bold>
                  </td></tr><tr><td rowspan="1" colspan="1">–</td><td rowspan="1" colspan="1">Head, pronotum and scutellum mahogany or chestnut; antennal segment II basally pale or mahogany and distally chestnut</td><td rowspan="1" colspan="1">
                    <bold>6</bold>
                  </td></tr><tr><td rowspan="1" colspan="1">5</td><td rowspan="1" colspan="1">Scent gland evaporatory area unicolorous with thoracic pleuron; pro- and mesocoxae and femora golden, and metafemora dark red; labium reaching apex of mesocoxa; Indonesia (West Irian), Australia (Queensland)</td><td rowspan="1" colspan="1">
                    <bold><italic><tp:taxon-name><tp:taxon-name-part taxon-name-part-type="genus" reg="Biromiris">B.</tp:taxon-name-part> <tp:taxon-name-part taxon-name-part-type="species" reg="enarotadi">enarotadi</tp:taxon-name-part></tp:taxon-name></italic> Schuh</bold>
                  </td></tr><tr><td rowspan="1" colspan="1">–</td><td rowspan="1" colspan="1">Scent gland evaporatory area paler than thorax; all coxae and metafemora dark brown, and pro- and mesofemora pale; labium reaching apex of metacoxa; Australia (New South Wales)</td><td rowspan="1" colspan="1">
                    <bold><italic><tp:taxon-name><tp:taxon-name-part taxon-name-part-type="genus" reg="Biromiris">B.</tp:taxon-name-part> <tp:taxon-name-part taxon-name-part-type="species" reg="scheyville">scheyville</tp:taxon-name-part></tp:taxon-name></italic> Menard &amp; Schuh</bold>
                  </td></tr><tr><td rowspan="1" colspan="1">6</td><td rowspan="1" colspan="1">Ventral side of head and thorax mahogany or chestnut; posterior margin of vertex concave; metatibia without spines; Papua New Guinea (Morobe), Australia (Queensland)</td><td rowspan="1" colspan="1">
                    <bold><italic><tp:taxon-name><tp:taxon-name-part taxon-name-part-type="genus" reg="Biromiris">B.</tp:taxon-name-part> <tp:taxon-name-part taxon-name-part-type="species" reg="bulolo">bulolo</tp:taxon-name-part></tp:taxon-name></italic> Schuh</bold>
                  </td></tr><tr><td rowspan="1" colspan="1">–</td><td rowspan="1" colspan="1">Ventral side of head and thorax golden brown; posterior margin of vertex straight; metatibia with suberect pale spines, Indonesia (West Irian)</td><td rowspan="1" colspan="1">
                    <bold><italic><tp:taxon-name><tp:taxon-name-part taxon-name-part-type="genus" reg="Biromiris">B.</tp:taxon-name-part> <tp:taxon-name-part taxon-name-part-type="species" reg="cyclops">cyclops</tp:taxon-name-part></tp:taxon-name></italic> Schuh</bold>
                  </td></tr></tbody></table></table-wrap></tp:treatment-sec><ref-list><ref id="B3"><mixed-citation xmlns:xlink="http://www.w3.org/1999/xlink" xlink:type="simple">
          <person-group><name name-style="western"><surname>Schuh</surname><given-names>RT</given-names></name></person-group> (<year>1984</year>) <article-title>Revision of the <tp:taxon-name><tp:taxon-name-part taxon-name-part-type="subfamily">Phylinae</tp:taxon-name-part></tp:taxon-name> (<tp:taxon-name><tp:taxon-name-part taxon-name-part-type="order">Hemiptera</tp:taxon-name-part></tp:taxon-name>, <tp:taxon-name><tp:taxon-name-part taxon-name-part-type="family">Miridae</tp:taxon-name-part></tp:taxon-name>) of the Indo-Pacific</article-title>. <source>Bulletin of the American Museum of Natural History</source> <volume>177</volume>: <fpage>1</fpage>−<lpage>476</lpage>.</mixed-citation></ref><ref id="B4"><mixed-citation xmlns:xlink="http://www.w3.org/1999/xlink" xlink:type="simple">
          <person-group><name name-style="western"><surname>Schuh</surname><given-names>RT</given-names></name></person-group> (<year>1995</year>) <source>Plant bugs of the world (<tp:taxon-name><tp:taxon-name-part taxon-name-part-type="class">Insecta</tp:taxon-name-part></tp:taxon-name>: <tp:taxon-name><tp:taxon-name-part taxon-name-part-type="suborder">Heteroptera</tp:taxon-name-part></tp:taxon-name>: <tp:taxon-name><tp:taxon-name-part taxon-name-part-type="family">Miridae</tp:taxon-name-part></tp:taxon-name>): Systematic catalog, distributions, host list and bibliography</source>. <publisher-name>Entomological Society</publisher-name>, <publisher-loc>New York</publisher-loc>, xii +<size units="page">1329 pp</size>.</mixed-citation></ref><ref id="B1"><mixed-citation xmlns:xlink="http://www.w3.org/1999/xlink" xlink:type="simple">
          <person-group><name name-style="western"><surname>Menard</surname><given-names>KL</given-names></name><name name-style="western"><surname>Schuh</surname><given-names>RT</given-names></name></person-group> (<year>2011</year>) <article-title>Revision of <tp:taxon-name><tp:taxon-name-part taxon-name-part-type="tribe">Leucophoropterini</tp:taxon-name-part></tp:taxon-name>: Diagnosis, key to genera, description of the Australian fauna, and descriptions of new Indo-Pacific genera and species (<tp:taxon-name><tp:taxon-name-part taxon-name-part-type="class">Insecta</tp:taxon-name-part></tp:taxon-name>: <tp:taxon-name><tp:taxon-name-part taxon-name-part-type="order">Hemiptera</tp:taxon-name-part></tp:taxon-name>: <tp:taxon-name><tp:taxon-name-part taxon-name-part-type="family">Miridae</tp:taxon-name-part></tp:taxon-name>)</article-title>. <source>Bulletin of the American Museum of Natural History</source> <volume>361</volume>: <fpage>1</fpage>−<lpage>159</lpage>. <ext-link xlink:type="simple" ext-link-type="doi" xlink:href="10.1206/361.1">https://doi.org/10.1206/361.1</ext-link></mixed-citation></ref></ref-list></tp:taxon-treatment>
