# Supplementary material for: First record of Biromiris from the Oriental region, with a new species from Philippines (Hemiptera, Heteroptera, Miridae, Phylinae)
Source: Zookeys. 2017 May 29;(677):89–95. doi: 10.3897/zookeys.677.11308 (PMC5538000; doi:10.3897/zookeys.677.11308)
Supplement: XML Treatment for Biromiris tomokunii [file zookeys.677.11308-treatment2.xml]

<!DOCTYPE tp:taxon-treatment
  PUBLIC "-//TaxonX//DTD Taxonomic Treatment Publishing DTD v0 20100105//EN" "tax-treatment-NSO.dtd">
<tp:taxon-treatment xmlns:tp="http://www.plazi.org/taxpub"><tp:treatment-meta><kwd-group><label>Taxon classification</label><kwd><named-content xmlns:xlink="http://www.w3.org/1999/xlink" content-type="kingdom">Animalia</named-content></kwd><kwd><named-content xmlns:xlink="http://www.w3.org/1999/xlink" content-type="order">Hemiptera</named-content></kwd><kwd><named-content xmlns:xlink="http://www.w3.org/1999/xlink" content-type="family">Miridae</named-content></kwd></kwd-group><mixed-citation publication-type="journal"><person-group><name><surname>Duwal</surname><given-names>Ram Keshari</given-names></name><name><surname>Yasunaga</surname><given-names>Tomohide</given-names></name><name><surname>Hirowatari</surname><given-names>Toshiya</given-names></name></person-group><article-title>First record of <italic><tp:taxon-name><tp:taxon-name-part taxon-name-part-type="genus" reg="Biromiris">Biromiris</tp:taxon-name-part></tp:taxon-name></italic> from the Oriental region, with a new species from Philippines (<tp:taxon-name><tp:taxon-name-part taxon-name-part-type="order">Hemiptera</tp:taxon-name-part></tp:taxon-name>, <tp:taxon-name><tp:taxon-name-part taxon-name-part-type="suborder">Heteroptera</tp:taxon-name-part></tp:taxon-name>, <tp:taxon-name><tp:taxon-name-part taxon-name-part-type="family">Miridae</tp:taxon-name-part></tp:taxon-name>, <tp:taxon-name><tp:taxon-name-part taxon-name-part-type="subfamily">Phylinae</tp:taxon-name-part></tp:taxon-name>)</article-title><source>Zookeys</source><day>29</day><month>5</month><year>2017</year><volume>2017</volume><issue>677</issue><fpage>89</fpage><lpage>95</lpage><pub-id pub-id-type="doi">10.3897/zookeys.677.11308</pub-id></mixed-citation></tp:treatment-meta><tp:nomenclature><tp:taxon-name>
            <tp:taxon-name-part taxon-name-part-type="genus" reg="Biromiris">Biromiris</tp:taxon-name-part>
            <tp:taxon-name-part taxon-name-part-type="species" reg="tomokunii">tomokunii</tp:taxon-name-part>
            <object-id xmlns:xlink="http://www.w3.org/1999/xlink" content-type="zoobank" xlink:type="simple">http://zoobank.org/EB5D9D50-94EF-4424-A14D-41E56B3AC911</object-id>
          </tp:taxon-name><tp:taxon-status xmlns:xlink="http://www.w3.org/1999/xlink" xlink:type="simple">sp. n.</tp:taxon-status><xref ref-type="fig" rid="F1">Figures 1</xref><xref ref-type="fig" rid="F2">, 2</xref></tp:nomenclature><tp:treatment-sec sec-type="type material" id="SECID0EFPAC"><title>Type material.</title><p>Holotype male. PHILIPPINES, Palawan, Matalangao, <named-content xmlns:xlink="http://www.w3.org/1999/xlink" content-type="dwc:verbatimCoordinates" xlink:type="simple"><named-content content-type="geo-json" specific-use="{&#34;type&#34;:&#34;Point&#34;,&#34;coordinates&#34;:[119.250000,10.330000]}" id="NCID0EOPAC" xlink:type="simple">10.33°N, 119.25°E</named-content></named-content>, 450m, 29.viii.1985, M. Tomokuni (<named-content xmlns:xlink="http://www.w3.org/1999/xlink" content-type="dwc:institutional_code" xlink:type="simple">NSMT</named-content>) (AMNH_PBI 00380531).</p></tp:treatment-sec><tp:treatment-sec sec-type="diagnosis" id="SECID0EYPAC"><title>Diagnosis.</title><p>Recognized by small size; brownish general coloration; wide vertex; slender (not terete) antennal segments III and IV; dark bunch of suberect setae on apex of the clavus; white transverse fascia and/or macula on the anterior and posterior corium; prominent spot on the inner corner of cuneus (Fig. <xref ref-type="fig" rid="F1">1</xref>); and unique form of male genital structures (Fig. <xref ref-type="fig" rid="F2">2</xref>).</p><fig id="F1" position="float" orientation="portrait"><label>Figure 1.</label><caption><p>Habitus images of <italic><tp:taxon-name><tp:taxon-name-part taxon-name-part-type="genus" reg="Biromiris">Biromiris</tp:taxon-name-part> <tp:taxon-name-part taxon-name-part-type="species" reg="tomokunii">tomokunii</tp:taxon-name-part></tp:taxon-name></italic>, holotype male. <bold>A</bold> dorsal view <bold>B</bold> lateral view <bold>C</bold> Head in frontal view <bold>D</bold> Scent gland evaporatory area. Scale bars, 0.5 mm.</p></caption><graphic xmlns:xlink="http://www.w3.org/1999/xlink" xlink:href="zookeys-677-089-g001.jpg" position="float" orientation="portrait" xlink:type="simple" id="oo_137940.jpg"/></fig><p>The new species is distinguished from all congeners by its small size; slender antennal segments III and IV; anterior transverse white fascia continuous on clavus but narrow and not reaching claval commissure; distinct white macula on posterior corium at level of apex of clavus; and prominent white spot on inner corner of cuneus (Fig. <xref ref-type="fig" rid="F1">1A</xref>).</p><fig id="F2" position="float" orientation="portrait"><label>Figure 2.</label><caption><p>Male genital structures of <italic><tp:taxon-name><tp:taxon-name-part taxon-name-part-type="genus" reg="Biromiris">Biromiris</tp:taxon-name-part> <tp:taxon-name-part taxon-name-part-type="species" reg="tomokunii">tomokunii</tp:taxon-name-part></tp:taxon-name></italic>. <bold>A</bold> Pygophore, right lateral view <bold>B–C</bold> Phallotheca <bold>D</bold> Left paramere, lateral view <bold>E</bold> Right paramere, anterior view <bold>F–G</bold> <tp:taxon-name><tp:taxon-name-part taxon-name-part-type="genus" reg="Endosoma">Endosoma</tp:taxon-name-part></tp:taxon-name> <bold>H–I</bold> Apex of endosoma. Scale bars, <bold>A–H</bold> 0.2 mm; <bold>I</bold> 0.1mm.</p></caption><graphic xmlns:xlink="http://www.w3.org/1999/xlink" xlink:href="zookeys-677-089-g002.jpg" position="float" orientation="portrait" xlink:type="simple" id="oo_137941.jpg"/></fig></tp:treatment-sec><tp:treatment-sec sec-type="description" id="SECID0E2CAE"><title>Description.</title><p>
            <bold>Male</bold>. <bold>Coloration</bold> (Fig. <xref ref-type="fig" rid="F1">1A–D</xref>): Body including dorsum basically brown. <italic>Head</italic>: yellowish brown with dark basal margin on vertex; mandibular and maxillary plates, and ventral side of head tinged with red; clypeus same coloration as frons, with dark apex. <italic>Antenna</italic>: dark brown, with pale base on segment I and white on basal ½ of segment III. <italic>Labium</italic>: yellowish, tinged with red on segment I, apical segment darker. <italic>Thorax</italic>: pronotum and scutellum dark brown; thoracic pleura brown with ivory or white surface on metepisternum dorsal laterally to scent gland evaporatory area (Fig. <xref ref-type="fig" rid="F1">1D</xref>); peritreme of scent gland evaporatory area white and dark (Fig. <xref ref-type="fig" rid="F1">1D</xref>). <!--PageBreak--><italic>Legs</italic>: entire procoxa, distal half of meso- and metacoxae pale, extreme apices tinged with red, and remaining proximal regions brown; all trochanters pale (or white); all femora yellowish, except for brown distal half of hind femur; entire protibia, proximal half of mesotibia and extreme base and apical 1/5 region of metatibia pale, and remaining regions dark; tarsal segments pale. <italic>Hemelytron</italic>: brown with dark brown on anterior regions of clavus and corium, and on apex of the clavus; anterior corium with distinctly white transverse fascia margined with dark posteriorly, reaching middle of clavus (Fig. <xref ref-type="fig" rid="F1">1A</xref>); posterior corium with white fascia at about apex of radius; posterior lateral region of corium red; cuneus brown, laterally tinged with red, and with prominent white spot on inner corner of cuneus; membrane grayish brown.</p><p>
            <bold>Surface and vestiture</bold>: <italic>Head</italic>: shiny and weakly shagreen; dorsally covered with pale or yellowish semi-erect simple setae, and ventrally with dark erect setae. <italic>Antenna</italic>: covered with appressed pale setae. <italic>Thorax</italic>: pronotum and scutellum weakly shagreen and impunctate; pronotum uniformly distributed with dark or black semi-erect setae. <italic>Hemelytron</italic>: weakly shagreen and impunctate with several reflecting patches; corium <!--PageBreak-->with mixed vestiture, semi-erect black and yellow or golden simple setae; clavus with dark erect setae at the apex; cuneus with dark setae only. <italic>Legs</italic>: all legs covered with appressed pale or dark setae; and hind tibia with two rows of sub-erect dark spines. STRUCTURE: macropterous, body elongate-oval. <italic>Head</italic>: triangular, clypeus barely observed from dorsal view; vertex weakly concave, with carinate basal margin; eyes relatively small. <italic>Antenna</italic>: antennal fossae not continuous with inner margin of eyes, segment II clavate and relatively thick, and segments III and IV not terete. <italic>Labium</italic>: reaching apex of metacoxae. <italic>Thorax</italic>: pronotum convex and trapezoidal, with narrow collar-like margin lies underneath vertex, and lateral sides of the anterior pronotum with narrow carina; mesoscutum obscurely exposed; scent gland evaporatory area more or less triangular, with distinctly elevated peritreme. <italic>Hemelytron</italic>: posterior corium (anterior to cuneus) splayed out; cuneal fracture distinctly incised; cuneus small <!--PageBreak-->and triangular. <italic>Legs</italic>: all femora long and sub-parallel except for narrow extreme apex; tarsal segment I and II sub-equal, and segment III relatively longer. GENITALIA (Fig. <xref ref-type="fig" rid="F2">2A–I</xref>): <italic>Pygophore</italic>: trapezoidal, with bunch of stiff bristles sub-apically on ventral side (Fig. <xref ref-type="fig" rid="F2">2A</xref>). <italic>Left paramere</italic>: small, with elongated posterior process, and distinctly short and narrow anterior process (Fig. <xref ref-type="fig" rid="F2">2D</xref>). <italic>Right paramere</italic>: leaf like, with a short and blunt apical process (Fig. <xref ref-type="fig" rid="F2">2E</xref>). <italic>Phallotheca</italic>: wide base and narrow apex as in Figure <xref ref-type="fig" rid="F2">2B–C</xref>. <italic><tp:taxon-name><tp:taxon-name-part taxon-name-part-type="genus" reg="Endosoma">Endosoma</tp:taxon-name-part></tp:taxon-name></italic>: simple, weakly S-shaped, with small weakly sclerotized apically placed secondary gonopore (Fig. <xref ref-type="fig" rid="F1">1F–I</xref>).</p><p>
            <bold><italic>Female</italic></bold>. Unknown.</p><p>
            <bold>Measurements</bold>: 1♂: Total body length 2.21; length from apex of clypeus to cuneal fracture 1.90; width of head across eyes 0.51; width of vertex 0.28; length of antennal segments I–IV ? (broken); basal width of pronotum 0.70; length of pronotum 0.42; width across hemelytron 0.78; length of metafemur, tibia and tarsus 0.74, 1.14, 0.20.</p></tp:treatment-sec><tp:treatment-sec sec-type="etymology" id="SECID0ESGAE"><title>Etymology.</title><p>Named after Dr. Massaki Tomokuni (Curator Emeritus, Department of Zoology, <named-content xmlns:xlink="http://www.w3.org/1999/xlink" content-type="dwc:institutional_code" xlink:type="simple">NSMT</named-content>), collector of the specimen.</p></tp:treatment-sec><tp:treatment-sec sec-type="distribution" id="SECID0E4GAE"><title>Distribution.</title><p>Philippines (Palawan).</p></tp:treatment-sec></tp:taxon-treatment>
